# Supplementary material for: Inaccurate labelling practices in probiotic products: A regulatory shortfall in Accra, Ghana
Source: PLoS One. 2025 May 28;20(5):e0322194. doi: 10.1371/journal.pone.0322194 (PMC12118974; doi:10.1371/journal.pone.0322194)
Supplement: S1 Data — (XLSX) [file pone.0322194.s001.xlsx]

## Sheet: Sheet1
PROBIOTIC FOODS	Any claims supported by scientific references	Presence of prebiotics	Any potential allergens mentioned	Strain-specific quantity	Recommended age group	Storage recommendations	List of ingredients	Product name	Frequency of use	Name(s) of probiotic strain(s)	Expiry date mentioned	Specific benefits mentioned	Recommended dosage per serving	Presence of any other active ingredients	Precautions or contraindications mentioned	Manufacturer	Good Manufacturing Practices (GMP) certification mentioned
Product 1	No	Yes	No	No	No	Yes	Yes	Yes	No	No	Yes	No	No	No	No	Yes	No
Product 2	No	Yes	No	No	No	Yes	Yes	Yes	No	Yes	Yes	Yes	No	Yes	No	Yes	No
Product 3	No	Yes	No	No	No	Yes	Yes	Yes	No	No	Yes	Yes	No	No	No	Yes	No
Product 4	No	Yes	No	No	No	Yes	Yes	Yes	No	No	Yes	No	No	Yes	No	Yes	No
Product 5	No	Yes	No	No	No	Yes	Yes	Yes	No	No	Yes	No	No	No	No	Yes	No
Product 6	No	Yes	No	No	No	Yes	Yes	Yes	No	Yes	Yes	Yes	No	No	No	Yes	No
Product 7	No	Yes	No	No	No	Yes	Yes	Yes	No	Yes	Yes	No	No	No	No	Yes	No
Product 8	No	Yes	No	No	No	Yes	Yes	Yes	No	Yes	Yes	No	No	No	No	Yes	No
Product 9	No	Yes	No	No	No	Yes	Yes	Yes	No	Yes	Yes	No	No	No	No	Yes	No
Product 10	No	Yes	No	No	No	Yes	Yes	Yes	No	No	Yes	Yes	No	Yes	No	Yes	No
Product 11	No	Yes	No	No	No	Yes	Yes	Yes	No	No	Yes	Yes	No	No	No	Yes	No
Product 12	No	Yes	No	No	No	Yes	Yes	Yes	No	No	Yes	Yes	No	No	No	Yes	No
Product 13	No	Yes	No	No	No	Yes	Yes	Yes	No	Yes	Yes	No	No	No	No	Yes	No
Product 14	No	Yes	No	No	No	Yes	Yes	Yes	No	No	Yes	Yes	No	Yes	No	Yes	No
Product 15	No	Yes	No	No	No	Yes	Yes	Yes	No	Yes	Yes	No	No	Yes	No	Yes	No
Product 16	No	Yes	No	No	No	Yes	Yes	Yes	No	Yes	Yes	Yes	No	Yes	No	Yes	No
Product 17	No	Yes	No	No	No	Yes	Yes	Yes	No	Yes	Yes	Yes	No	No	No	Yes	No
Product 18	No	Yes	No	No	No	Yes	Yes	Yes	No	Yes	Yes	Yes	No	Yes	No	Yes	No
PROBIOTIC FOODS	Recommended age group	Precautions or contraindications mentioned	Presence of prebiotics	Good Manufacturing Practices (GMP) certification mentioned	Storage recommendations	Expiry date mentioned	Frequency of use	Recommended dosage per serving	Any claims supported by scientific references	Specific benefits mentioned	Presence of any other active ingredients	Any potential allergens mentioned	List of ingredients	Strain-specific quantity	Name(s) of probiotic species/strain(s)	Manufacturer	Product name
Yes	0	0	18	0	18	18	0	0	0	10	7	0	18	0	10	18	18
No	18	18	0	18	0	0	18	18	18	8	11	18	0	18	8	0	0
PROBIOTIC SUPPLEMENTS	Any claims supported by scientific references	Presence of prebiotics	Any potential allergens mentioned	Strain-specific quantity	Recommended age group	Storage recommendations	List of ingredients	Product name	Frequency of use	Name(s) of probiotic strain(s)	Expiry date mentioned	Specific benefits mentioned	Recommended dosage per serving	Presence of any other active ingredients	Precautions or contraindications mentioned	Manufacturer	Good Manufacturing Practices (GMP) certification mentioned
Product 1	No	Yes	No	No	No	Yes	Yes	Yes	Yes	No	Yes	No	Yes	No	No	Yes	No
Product 2	No	No	No	Yes	Yes	Yes	Yes	Yes	Yes	Yes	Yes	No	Yes	No	Yes	Yes	No
Product 3	No	No	No	Yes	Yes	Yes	Yes	Yes	Yes	Yes	Yes	Yes	Yes	Yes	No	Yes	No
Product 4	No	Yes	No	Yes	Yes	Yes	Yes	Yes	Yes	Yes	Yes	Yes	Yes	Yes	Yes	Yes	No
Product 5	No	Yes	Yes	Yes	Yes	Yes	Yes	Yes	Yes	Yes	Yes	Yes	Yes	Yes	Yes	Yes	Yes
Product 6	No	Yes	Yes	No	Yes	Yes	Yes	Yes	Yes	Yes	Yes	Yes	Yes	Yes	Yes	Yes	Yes
Product 7	No	Yes	No	Yes	Yes	Yes	Yes	Yes	Yes	Yes	Yes	Yes	Yes	No	No	Yes	No
Product 8	No	No	No	Yes	Yes	Yes	Yes	Yes	Yes	Yes	Yes	No	Yes	No	No	Yes	No
Product 9	No	No	No	Yes	Yes	Yes	Yes	Yes	Yes	Yes	Yes	Yes	Yes	Yes	No	Yes	Yes
Product 10	No	No	No	Yes	Yes	Yes	Yes	Yes	Yes	Yes	Yes	Yes	Yes	No	No	Yes	No
Product 11	No	Yes	No	No	No	Yes	Yes	Yes	Yes	Yes	Yes	Yes	Yes	Yes	Yes	Yes	No
Product 12	No	No	No	Yes	Yes	Yes	Yes	Yes	Yes	Yes	Yes	No	Yes	Yes	No	Yes	No
Product 13	No	No	No	Yes	Yes	Yes	Yes	Yes	Yes	Yes	Yes	Yes	Yes	Yes	No	Yes	No
Product 14	No	Yes	No	No	No	Yes	Yes	Yes	Yes	Yes	Yes	Yes	Yes	Yes	No	Yes	No
Product 15	No	No	Yes	Yes	Yes	Yes	Yes	Yes	Yes	Yes	Yes	Yes	Yes	Yes	No	Yes	Yes
Product 16	No	Yes	No	Yes	Yes	Yes	Yes	Yes	Yes	Yes	Yes	Yes	Yes	No	Yes	Yes	No
Product 17	No	Yes	No	Yes	Yes	Yes	Yes	Yes	Yes	Yes	Yes	Yes	Yes	Yes	No	Yes	Yes
Product 18	No	No	No	Yes	Yes	Yes	Yes	Yes	Yes	Yes	Yes	Yes	Yes	Yes	No	Yes	No
Product 19	No	Yes	No	Yes	Yes	Yes	Yes	Yes	Yes	Yes	Yes	Yes	Yes	Yes	Yes	Yes	Yes
Product 20	No	Yes	No	Yes	Yes	Yes	Yes	Yes	Yes	Yes	Yes	Yes	Yes	Yes	No	Yes	Yes
Product 21	No	No	No	Yes	Yes	Yes	Yes	Yes	Yes	Yes	Yes	Yes	Yes	Yes	No	Yes	Yes
Product 22	No	Yes	No	Yes	Yes	Yes	Yes	Yes	Yes	Yes	Yes	Yes	Yes	Yes	No	Yes	Yes
Product 23	No	No	Yes	Yes	Yes	Yes	Yes	Yes	Yes	No	Yes	Yes	Yes	Yes	Yes	Yes	No
Product 24	No	Yes	Yes	Yes	Yes	Yes	Yes	Yes	Yes	Yes	Yes	No	Yes	Yes	No	Yes	No
Product 25	No	Yes	No	No	Yes	Yes	Yes	Yes	Yes	Yes	Yes	Yes	Yes	Yes	No	Yes	No
Product 26	No	Yes	No	Yes	Yes	Yes	Yes	Yes	Yes	Yes	Yes	Yes	Yes	Yes	No	Yes	No
Product 27	No	No	No	Yes	Yes	Yes	Yes	Yes	Yes	Yes	Yes	Yes	Yes	Yes	No	Yes	No
PROBIOTIC SUPPLEMENTS	Recommended age group	Precautions or contraindications mentioned	Presence of prebiotics	Good Manufacturing Practices (GMP) certification mentioned	Storage recommendations	Expiry date mentioned	Frequency of use	Recommended dosage per serving	Any claims supported by scientific references	Specific benefits mentioned	Presence of any other active ingredients	Any potential allergens mentioned	List of ingredients	Strain-specific quantity (CFU)	Name(s) of probiotic species/strain(s)	Manufacturer	Product name
Yes	24	8	15	9	27	27	27	27	0	22	21	5	27	22	25	27	27
No	3	19	12	18	0	0	0	0	27	5	6	22	0	5	2	0	0
